# Supplementary material for: Long non-coding RNA TINCR promotes hepatocellular carcinoma proliferation and invasion via STAT3 signaling by direct interacting with T-cell protein tyrosine phosphatase (TCPTP)
Source: Bioengineered. 2021 May 30;12(1):2119–31. doi: 10.1080/21655979.2021.1930336 (PMC8806792; doi:10.1080/21655979.2021.1930336)
Supplement: Supplemental Material [file KBIE_A_1930336_SM7717.zip]

Archive with 3 entries (2 files):
- supplementary/
- supplementary/Supplementary Figures.docx
- supplementary/Supplementary Table 1.docx
